# Supplementary material for: Adaptive Diversity of Beech Seedlings Under Climate Change Scenarios
Source: Front Plant Sci. 2019 Jan 8;9:1918. doi: 10.3389/fpls.2018.01918 (PMC6331410; doi:10.3389/fpls.2018.01918)
Supplement: Supplementary file 1 [file Table_1.xlsx]

## Sheet: Breakdown
Supplement Table 1. Values of bioclimatic variables for populations of study (downloaded and extracted from www.worldclim.org)
Population	Longitude	Latitude	Altitude	Aspect	Annual Mean Temperature (oC)		Annual Mean Diurnal Range (oC)		Isothermality (%)		Temperature Seasonality (%)		Max Temperature of Warmest Month (oC)		Min Temperature of Coldest Month (oC)		Annual Temperature Range (oC)		Mean Temperature of Wettest Quarter (oC)		Mean Temperature of Driest Quarter (oC)		Mean Temperature of Warmest Quarter (oC)		Mean Temperature of Coldest Quarter (oC)		Annual Precipitation (mm)		Precipitation of Wettest Month (mm)		Precipitation of Driest Month (mm)		Precipitation Seasonality (%)		Precipitation of Wettest Quarter (mm)		Precipitation of Driest Quarter (mm)		Precipitation of Warmest Quarter (mm)		Precipitation of Coldest Quarter (mm)
					Mean	Std.Dev.	Mean	Std.Dev.	Mean	Std.Dev.	Mean	Std.Dev.	Mean	Std.Dev.	Mean	Std.Dev.	Mean	Std.Dev.	Mean	Std.Dev.	Mean	Std.Dev.	Mean	Std.Dev.	Mean	Std.Dev.	Mean	Std.Dev.	Mean	Std.Dev.	Mean	Std.Dev.	Mean	Std.Dev.	Mean	Std.Dev.	Mean	Std.Dev.	Mean	Std.Dev.	Mean	Std.Dev.
E1	41° 7'55.81"Β	25°55'0.59"Α	925	SE	9.81333	0.344146	9.57667	0.043018	33	0	67.5754	0.538721	25.7667	0.430183	-2.96333	0.301128	28.73	0.129055	3.01333	0.344146	18.19	0.387165	18.59	0.387165	1.41333	0.344146	718.533	12.0451	96.4667	0.860366	26.4667	0.860366	33.7667	0.430183	259.633	3.01128	96.9333	1.72073	111.867	3.44146	247.867	3.44146
E2	41° 8'2.33"Β	25°54'31.86"Α	871	W-NW	9.7	0	9.5	0	33	0	67.8792	0	25.6	0	-3.1	0	28.7	0	2.8	0	18.1	0	18.4	0	1.2	0	724	0	96	0	27	0	33	0	260	0	98	0	114	0	248	0
E3	41° 3'47.02"Β	25°55'2.32"Α	635	E	10.3	0	9.6	0	33	0	67.8034	0	26.3	0	-2.5	0	28.8	0	3.5	0	18.7	0	19.1	0	1.9	0	707	0	97	0	24	0	36	0	260	0	92	0	105	0	249	0
E4	41°11'22.00"Β	25°56'47.00"Α	645	N	10.3733	0.069149	9.78667	0.034575	33	0	68.391	0.709066	26.5733	0.069149	-2.52667	0.069149	29.1	0	3.47333	0.069149	18.86	0.103724	19.2733	0.069149	1.87333	0.069149	697.2	3.11171	93.1333	0.345746	25.1333	0.345746	33	0	250.4	1.03724	95.1333	0.345746	108.267	0.691492	238.4	1.03724
D1	41°19'13.19"Β	23°45'14.88"Α	845	S	10.2333	0.15162	9.78333	0.037905	33	0	70.3098	2.01157	26.3	0.227429	-3.15	0.113715	29.45	0.113715	2.83333	0.15162	18.8167	0.189525	19.2167	0.189525	1.25	0.113715	565.667	3.79049	64.1667	0.379049	28	0	22.1667	0.379049	178.5	1.13715	97.1667	0.379049	122.333	0.758098	158.5	1.13715
D2	41°18'05.70"Β	23°45'14.88"Ε	966	N	9.39	0.054772	9.69667	0.018257	33	0	69.0728	0.499831	25.19	0.054772	-3.80667	0.036515	28.9967	0.018257	2.09667	0.018257	17.7933	0.036515	18.19	0.054772	0.593333	0.036515	584.233	1.27802	65.0333	0.182574	29	0	23	0	183.1	0.547723	101	0	127.033	0.182574	164.1	0.547723
D3	41°16'5.56"Β	23°47'2.51"Α	622	SW	11.4267	0.385006	9.87333	0.044978	33	0	70.9005	2.98655	27.5733	0.463073	-2.09333	0.300498	29.6667	0.168836	3.90667	0.300498	20.0533	0.378503	20.4533	0.378503	2.35333	0.348131	547.733	8.0812	64.2667	0.449776	27.2667	0.449776	24	0	177.867	2.09652	91.3333	1.32179	113.867	1.81437	156.4	2.5407
D4	41°17'29.47"Β	23°55'17.69"Α	792	W	10.0833	0.245066	9.7	0	33	0	69.7535	1.7613	26.02	0.29408	-3.15333	0.196053	29.1733	0.098027	2.78333	0.245066	18.62	0.29408	19.02	0.29408	1.18333	0.245066	579.333	4.90132	66	0	28.6333	0.490133	24	0	186.267	0.980265	96.9	1.4704	122.9	1.4704	165.9	1.4704

## Sheet: Φύλλο1
	Population	bio_1 (Mean)	bio_2 (Mean)	bio_3 (Mean)	bio_4 (Mean)	bio_5 (Mean)	bio_6 (Mean)	bio_7 (Mean)	bio_8 (Mean)	bio_9 (Mean)	bio_10 (Mean)	bio_11 (Mean)	bio_12 (Mean)	bio_13 (Mean)	bio_14 (Mean)	bio_15 (Mean)	bio_16 (Mean)	bio_17 (Mean)	bio_18 (Mean)	bio_19 (Mean)
	E1	9.81333	9.57667	33	675.754	25.7667	-2.96333	28.73	3.01333	18.19	18.59	1.41333	718.533	96.4667	26.4667	33.7667	259.633	96.9333	111.867	247.867
	E2	9.7	9.5	33	678.792	25.6	-3.1	28.7	2.8	18.1	18.4	1.2	724	96	27	33	260	98	114	248
	E3	10.3	9.6	33	678.034	26.3	-2.5	28.8	3.5	18.7	19.1	1.9	707	97	24	36	260	92	105	249
	E4	10.3733	9.78667	33	683.91	26.5733	-2.52667	29.1	3.47333	18.86	19.2733	1.87333	697.2	93.1333	25.1333	33	250.4	95.1333	108.267	238.4
	D1	10.2333	9.78333	33	703.098	26.3	-3.15	29.45	2.83333	18.8167	19.2167	1.25	565.667	64.1667	28	22.1667	178.5	97.1667	122.333	158.5
	D2	9.39	9.69667	33	690.728	25.19	-3.80667	28.9967	2.09667	17.7933	18.19	0.593333	584.233	65.0333	29	23	183.1	101	127.033	164.1
	D3	11.4267	9.87333	33	709.005	27.5733	-2.09333	29.6667	3.90667	20.0533	20.4533	2.35333	547.733	64.2667	27.2667	24	177.867	91.3333	113.867	156.4
	D4	10.0833	9.7	33	697.535	26.02	-3.15333	29.1733	2.78333	18.62	19.02	1.18333	579.333	66	28.6333	24	186.267	96.9	122.9	165.9
