# Supplementary material for: Adaptive Diversity of Beech Seedlings Under Climate Change Scenarios
Source: Front Plant Sci. 2019 Jan 8;9:1918. doi: 10.3389/fpls.2018.01918 (PMC6331410; doi:10.3389/fpls.2018.01918)
Supplement: Supplementary file 3 [file Table_3.XLSX]

## Sheet: Φύλλο1
Supplement Table 3. Parameter estimates for the best selected models (5% level of significance) for complete data.
Dependent variables
Independent variables		BB 2014	BB 2015	BB 2016			LS 2014		LS 2015		LS 2016	VP 2014	VP 2015		VP 2016			SH 2014			SH 2015	SH 2016	GD 2014-2015	GD 2014-2015
Intercept (β0jk)		106.61	120.65	119.68			292.59		278.71		300.17	184.97	157.06		180.23			10.28			15.49	16.50	5.50	1.24
Population in Evros (Ref: E1)
E2		n.s.	-6.91	n.s.			n.s.		5.83		n.s.	n.s.	12.75		n.s.						n.s.		n.s.	n.s.
E3		n.s.	-8.53	n.s.			n.s.		5.66		4.22	n.s.	14.19		n.s.						n.s.		n.s.	n.s.
E4		n.s.	n.s.	n.s.			n.s.		n.s.		n.s.	n.s.	n.s.		n.s.						n.s.		n.s.	n.s.
Population in Drama (Ref: D2)
D3		n.s.	n.s.	n.s.			n.s.		n.s.		6.91	n.s.	n.s.		n.s.						n.s.		n.s.	-1.11
D4		n.s.	n.s.	n.s.			n.s.		n.s.		n.s.	n.s.	n.s.		n.s.						n.s.		n.s.	-1.45
Provenance (Ref: Drama)
Evros	n.s.		-17.16		-18.86	4.70		n.s.				n.s.		20.08		19.39			n.s.				n.s.	1.49
Irrigation (ref: Irrigation scheme A1)
Irrigation scheme A2	-15.18		-9.78			3.56		6.23				18.74		16.02					-1.42				-1.16	0.72
Symbols: BB (Bud burst), LS (Leaf senescence), VP (Growing period), SH (Seedling height), GD (Height difference)
